# Supplementary material for: First record of the family Colinauropodidae (Myriapoda, Pauropoda) in China, with the description of three new species
Source: Zookeys. 2020 Jul 8;947:53–70. doi: 10.3897/zookeys.947.53723 (PMC7363741; doi:10.3897/zookeys.947.53723)
Supplement: XML Treatment for Colinauropus [file zookeys.947.53723-treatment1.xml]

<!DOCTYPE tp:taxon-treatment
  PUBLIC "-//TaxonX//DTD Taxonomic Treatment Publishing DTD v0 20100105//EN" "tax-treatment-NSO.dtd">
<tp:taxon-treatment xmlns:tp="http://www.plazi.org/taxpub"><tp:treatment-meta><kwd-group><label>Taxon classification</label><kwd><named-content xmlns:xlink="http://www.w3.org/1999/xlink" content-type="kingdom">Animalia</named-content></kwd></kwd-group><mixed-citation publication-type="journal"><person-group><name><surname>Bu</surname><given-names>Yun</given-names></name></person-group><article-title>First record of the family <tp:taxon-name><tp:taxon-name-part taxon-name-part-type="family">Colinauropodidae</tp:taxon-name-part></tp:taxon-name> (<tp:taxon-name><tp:taxon-name-part taxon-name-part-type="subphylum">Myriapoda</tp:taxon-name-part></tp:taxon-name>, <tp:taxon-name><tp:taxon-name-part taxon-name-part-type="class">Pauropoda</tp:taxon-name-part></tp:taxon-name>) in China, with the description of three new species</article-title><source>Zookeys</source><day>08</day><month>7</month><year>2020</year><volume>947</volume><fpage>53</fpage><lpage>70</lpage><pub-id pub-id-type="doi">10.3897/zookeys.947.53723</pub-id></mixed-citation></tp:treatment-meta><tp:nomenclature><label>Genus</label><tp:taxon-name><object-id xmlns:xlink="http://www.w3.org/1999/xlink" content-type="arpha" xlink:type="simple">191295C3-BC2B-5306-8ED0-67D15A1596B1</object-id>
                <tp:taxon-name-part taxon-name-part-type="genus" reg="Colinauropus">Colinauropus</tp:taxon-name-part>
              </tp:taxon-name><tp:taxon-authority>Remy, 1956</tp:taxon-authority></tp:nomenclature><tp:treatment-sec sec-type="type species" id="SECID0ELEAC"><title>Type species.</title><p><italic><tp:taxon-name><tp:taxon-name-part taxon-name-part-type="genus" reg="Colinauropus">Colinauropus</tp:taxon-name-part> <tp:taxon-name-part taxon-name-part-type="species" reg="regis">regis</tp:taxon-name-part></tp:taxon-name></italic> Remy, 1956.</p></tp:treatment-sec><tp:treatment-sec sec-type="diagnosis" id="SECID0E3EAC"><title>Diagnosis.</title><p>Body fusiform; head and pygidium free; tergites divided into sclerotized coarse plates, partly of irregular shape; stalk of antennal globulus <italic>g</italic> shorter than globulus itself; adults with first and last pair of legs 5-segmented, remaining pairs 6-segmented; pygidial sternum with two pairs of setae <italic>b</italic><sub>1</sub>+<italic>b</italic><sub>2</sub> (<xref ref-type="bibr" rid="B8">Scheller 2011</xref>).</p></tp:treatment-sec><tp:treatment-sec sec-type="distribution" id="SECID0EOFAC"><title>Distribution.</title><p>Ethiopian, Palaearctic, and Oriental regions.</p></tp:treatment-sec><ref-list><ref id="B8"><mixed-citation xmlns:xlink="http://www.w3.org/1999/xlink" xlink:type="simple"><person-group><name name-style="western"><surname>Scheller</surname><given-names>U</given-names></name></person-group> (<year>2011</year>) <article-title><tp:taxon-name><tp:taxon-name-part taxon-name-part-type="class">Pauropoda</tp:taxon-name-part></tp:taxon-name>.</article-title> In: <person-group><name name-style="western"><surname>Minelli</surname><given-names>A</given-names></name></person-group> (<role>Ed.</role>) <issue-title>Treatise on Zoology-Anatomy, Taxonomy, Biology: the Myriapoda (Vol.</issue-title><source>1). Brill, Leiden</source>, <fpage>467</fpage>–<lpage>508</lpage>. <ext-link xlink:type="simple" ext-link-type="doi" xlink:href="10.1163/9789004188266_022">https://doi.org/10.1163/9789004188266_022</ext-link></mixed-citation></ref></ref-list></tp:taxon-treatment>
