# Supplementary material for: First record of the family Colinauropodidae (Myriapoda, Pauropoda) in China, with the description of three new species
Source: Zookeys. 2020 Jul 8;947:53–70. doi: 10.3897/zookeys.947.53723 (PMC7363741; doi:10.3897/zookeys.947.53723)
Supplement: XML Treatment for Colinauropus chinensis [file zookeys.947.53723-treatment2.xml]

<!DOCTYPE tp:taxon-treatment
  PUBLIC "-//TaxonX//DTD Taxonomic Treatment Publishing DTD v0 20100105//EN" "tax-treatment-NSO.dtd">
<tp:taxon-treatment xmlns:tp="http://www.plazi.org/taxpub"><tp:treatment-meta><kwd-group><label>Taxon classification</label><kwd><named-content xmlns:xlink="http://www.w3.org/1999/xlink" content-type="kingdom">Animalia</named-content></kwd></kwd-group><mixed-citation publication-type="journal"><person-group><name><surname>Bu</surname><given-names>Yun</given-names></name></person-group><article-title>First record of the family <tp:taxon-name><tp:taxon-name-part taxon-name-part-type="family">Colinauropodidae</tp:taxon-name-part></tp:taxon-name> (<tp:taxon-name><tp:taxon-name-part taxon-name-part-type="subphylum">Myriapoda</tp:taxon-name-part></tp:taxon-name>, <tp:taxon-name><tp:taxon-name-part taxon-name-part-type="class">Pauropoda</tp:taxon-name-part></tp:taxon-name>) in China, with the description of three new species</article-title><source>Zookeys</source><day>08</day><month>7</month><year>2020</year><volume>947</volume><fpage>53</fpage><lpage>70</lpage><pub-id pub-id-type="doi">10.3897/zookeys.947.53723</pub-id></mixed-citation></tp:treatment-meta><tp:nomenclature><tp:taxon-name><object-id xmlns:xlink="http://www.w3.org/1999/xlink" content-type="arpha" xlink:type="simple">5A7DA4AC-BB77-5F41-85CC-275419CF4B79</object-id>
                <tp:taxon-name-part taxon-name-part-type="genus" reg="Colinauropus">Colinauropus</tp:taxon-name-part>
                <tp:taxon-name-part taxon-name-part-type="species" reg="chinensis">chinensis</tp:taxon-name-part>
                <object-id xmlns:xlink="http://www.w3.org/1999/xlink" content-type="zoobank" xlink:type="simple">http://zoobank.org/DFA53888-8023-4745-B84C-82E51BCB5E57</object-id>
              </tp:taxon-name><tp:taxon-status xmlns:xlink="http://www.w3.org/1999/xlink" xlink:type="simple">sp. nov.</tp:taxon-status><xref ref-type="fig" rid="F1">Figures 1</xref><xref ref-type="fig" rid="F2">, 2</xref><xref ref-type="fig" rid="F3">, 3</xref></tp:nomenclature><tp:treatment-sec sec-type="material" id="SECID0EHHAC"><title>Material examined.</title><p><bold><italic>Holotype</italic></bold>, female adult with 9 pairs of legs (slide no. JS-WX-PA2017033), China, Jiangsu Province, Wuxi City, Daji Mountain, extracted from soil samples in bamboo forest, elev. 5 m, <named-content xmlns:xlink="http://www.w3.org/1999/xlink" content-type="dwc:verbatimCoordinates" xlink:type="simple"><named-content content-type="geo-json" specific-use="{&#34;type&#34;:&#34;Point&#34;,&#34;coordinates&#34;:[120.200000,31.533333]}" id="NCID0EVHAC" xlink:type="simple">31°32'N, 120°12'E</named-content></named-content>, 9-X-2017, coll. Y. Bu. <bold><italic>Paratypes</italic></bold>, 2 female adults with 9 pairs of legs (slides no. JS-WX-PA2017031, JS-WX-PA2017032), same data as holotype; 1 female adult with 9 pairs of legs (slide no. JS-WX-PA2018006), same locality as holotype, 9-X-2018, coll. Y. Bu.</p></tp:treatment-sec><tp:treatment-sec sec-type="diagnosis" id="SECID0E4HAC"><title>Diagnosis.</title><p><italic><tp:taxon-name><tp:taxon-name-part taxon-name-part-type="genus" reg="Colinauropus">Colinauropus</tp:taxon-name-part> <tp:taxon-name-part taxon-name-part-type="species" reg="chinensis">chinensis</tp:taxon-name-part></tp:taxon-name></italic> sp. nov. is characterized by the cylindrical, annulate setae on head, antennae and tergites; tergite I without distinct sclerotized plates; tergite II with 2 large and 4 small sclerotized plates; tergites III–V each with 4 large and 4 small plates; tergite VI with 2 large plates; seta <italic>st</italic> on tergum of pygidium cylindrical; bothriotrichum <italic>T</italic><sub>3</sub> with thicker axis and dense tufted pubescence distally.</p></tp:treatment-sec><tp:treatment-sec sec-type="description" id="SECID0ETIAC"><title>Description.</title><p>Adult body length (0.88–) 0.96 (–0.98) mm (<italic>N</italic> = 4); body white-yellow in alcohol, sclerotized plates on tergites brown (Fig. <xref ref-type="fig" rid="F2">2A</xref>).</p><p><bold><italic>Head</italic></bold> (Figs <xref ref-type="fig" rid="F1">1A</xref>, <xref ref-type="fig" rid="F2">2D</xref>). Dorsal setae cylindrical, annulate, first and second rows shorter than posterior rows. Relative lengths of setae, 1<sup>st</sup> row: <italic>a</italic><sub>1</sub> = 10, <italic>a</italic><sub>2</sub> = 8 (–9); 2<sup>nd</sup> row: <italic>a</italic><sub>1</sub> = 13 (–14), <italic>a</italic><sub>2</sub> = 7 (–9), <italic>a</italic><sub>3</sub> = 7; 3<sup>rd</sup> row: <italic>a</italic><sub>1</sub> = (18–) 20, <italic>a</italic><sub>2</sub> = (23–) 24; 4<sup>th</sup> row: <italic>a</italic><sub>1</sub> = 16 (–17), <italic>a</italic><sub>2</sub> = 16 (–17), <italic>a</italic><sub>3</sub> = 22 (–25), <italic>a</italic><sub>4</sub> = 14 (–16); lateral group setae <italic>l</italic><sub>1</sub> =21 (–26), <italic>l</italic><sub>2</sub> = 26 (–31), <italic>l</italic><sub>3</sub> = 29 (–35); the ratio <italic>a</italic><sub>1</sub>/<italic>a</italic><sub>1</sub>–<italic>a</italic><sub>1</sub> in 1<sup>st</sup> row 0.7 (–0.9), 2<sup>nd</sup> row 0.5, 3<sup>rd</sup> row1.2 and 4<sup>th</sup> row 0.7 (–0.8). Temporal organs oval in dorsal view, their length 0.8 of their shortest distance apart. Pistil present. Head cuticle faintly granular.</p><p><bold><italic>Antennae</italic></bold> (Figs <xref ref-type="fig" rid="F1">1E</xref>, <xref ref-type="fig" rid="F2">2B, C</xref>). Antennal segments 1–3 with 2, 2, 3 short, cylindrical, annulate setae respectively, and 1 rudimentary setae present on segment 3. Antennal segment 4 with 4 cylindrical setae; relative lengths of setae: <italic>p</italic> = 10, <italic>p</italic>’ = 6, <italic>p</italic>’’ = 5, <italic>r</italic> = 5; tergal seta <italic>p</italic> (1.3–) 1.4 times as long as tergal branch <italic>t</italic>; the latter cylindrical, 1.7 (–1.8) times as long as its greatest diameter and 0.8 of sternal branch <italic>s</italic>, which itself is 1.6 times as long as its greatest diameter. Seta <italic>q</italic> cylindrical, annulate, 0.9 of <italic>s.</italic> Relative lengths of flagella (base segments included) and base segments: <italic>F</italic><sub>1</sub> = 100, <italic>bs</italic><sub>1</sub> = 8 (–11); <italic>F</italic><sub>2</sub>= (41–) 49, <italic>bs</italic><sub>2</sub> = (5–) 6; <italic>F</italic><sub>3</sub> = (84–) 92, <italic>bs</italic><sub>3</sub> = 9 (–10). <italic>F</italic><sub>1</sub> (6.6–) 7.2 times as long as <italic>t</italic>, <italic>F</italic><sub>2</sub> and <italic>F</italic><sub>3</sub> (2.3–) 2.7 and (4.8–) 5.1 times as long as <italic>s</italic> respectively. Distal calyces spherical; apex of flagella fusiform, with a short lateral flap. Globulus <italic>g</italic> 1.7 times as long as wide; about 12 bracts, capsule spherical; width of <italic>g</italic> (0.5–) 0.6 of the greatest diameter of <italic>t.</italic> Antennal cuticle granulated.</p><fig id="F1" position="float" orientation="portrait"><object-id xmlns:xlink="http://www.w3.org/1999/xlink" content-type="doi" xlink:type="simple">10.3897/zookeys.947.53723.figure1</object-id><object-id xmlns:xlink="http://www.w3.org/1999/xlink" content-type="arpha" xlink:type="simple">039F7727-C490-5B5A-8B5D-183FB455D51F</object-id><label>Figure 1.</label><caption><p><italic><tp:taxon-name><tp:taxon-name-part taxon-name-part-type="genus" reg="Colinauropus">Colinauropus</tp:taxon-name-part> <tp:taxon-name-part taxon-name-part-type="species" reg="chinensis">chinensis</tp:taxon-name-part></tp:taxon-name></italic> sp. nov. <bold>A</bold> head, dorsal view, right side <bold>B</bold> tergite II, right side <bold>C</bold><italic>T</italic><sub>5</sub><bold>D</bold><italic>T</italic><sub>3</sub><bold>E</bold> right antenna, tergal view <bold>F</bold> tergum of pygidium <bold>G</bold> sternum of pygidium and anal plate. Scale bars: 20 μm.</p></caption><graphic xmlns:xlink="http://www.w3.org/1999/xlink" xlink:href="zookeys-947-053-g001.jpg" position="float" orientation="portrait" xlink:type="simple" id="oo_430168.jpg"><uri content-type="original_file" xlink:type="simple">https://binary.pensoft.net/fig/430168</uri></graphic></fig><p><bold><italic>Trunk</italic>.</bold> Setae on collum segment cylindrical, annulate; sublateral setae length (20–) 22 μm, (1.9–) 2.0 times as long as submedian setae; sternite process triangular, furcate and granulated; appendages barrel shaped (Fig. <xref ref-type="fig" rid="F2">2E</xref>). Tergite I with 4+4 short, cylindrical setae (14–15 μm), posteriorly with two patches of thickened cuticles but not form distinct sclerotized plates (Fig. <xref ref-type="fig" rid="F2">2F</xref>); Tergite II with 6+6 setae (9–20 μm), 4 small anterior and 2 large posterior sclerotized plates (Figs <xref ref-type="fig" rid="F1">1B</xref>, <xref ref-type="fig" rid="F2">2G</xref>); Tergites III–V each with 6+6 setae (9–21 μm), 4 large and 4 small sclerotized plates (Fig. <xref ref-type="fig" rid="F2">2H–J</xref>); Tergite VI with 4+2 setae and 2 large plates (Fig. <xref ref-type="fig" rid="F2">2K</xref>), posterior setae 10 (–11) μm long, their mutual distance 20 (–23) μm (Fig. <xref ref-type="fig" rid="F2">2K</xref>). Sclerotized plates with dense, brown granules, diameter 1.5–3.2 μm (Fig. <xref ref-type="fig" rid="F1">1B</xref>). Other areas of cuticle on tergites with pale and fine granules.</p><fig id="F2" position="float" orientation="portrait"><object-id xmlns:xlink="http://www.w3.org/1999/xlink" content-type="doi" xlink:type="simple">10.3897/zookeys.947.53723.figure2</object-id><object-id xmlns:xlink="http://www.w3.org/1999/xlink" content-type="arpha" xlink:type="simple">E4A0025B-E316-5276-953F-E1E729F70175</object-id><label>Figure 2.</label><caption><p><italic><tp:taxon-name><tp:taxon-name-part taxon-name-part-type="genus" reg="Colinauropus">Colinauropus</tp:taxon-name-part> <tp:taxon-name-part taxon-name-part-type="species" reg="chinensis">chinensis</tp:taxon-name-part></tp:taxon-name></italic> sp. nov. <bold>A</bold> habitus, tergal view <bold>B</bold><italic>F</italic><sub>1</sub> and <italic>F</italic><sub>3</sub> of right antenna <bold>C</bold> globulus and <italic>F</italic><sub>2</sub> of right antenna <bold>D</bold> head, dorsal view <bold>E</bold> collum segment, sternal view <bold>F</bold> tergite I <bold>G</bold> tergite II <bold>H</bold> tergite III <bold>I</bold> tergite IV <bold>J</bold> tergite V <bold>K</bold> tergite VI and tergum of pygidium <bold>L</bold> sternum of pygidium and anal plate. Scale bars: 100 μm (<bold>A</bold>); 20 μm (<bold>B–L</bold>).</p></caption><graphic xmlns:xlink="http://www.w3.org/1999/xlink" xlink:href="zookeys-947-053-g002.jpg" position="float" orientation="portrait" xlink:type="simple" id="oo_430169.jpg"><uri content-type="original_file" xlink:type="simple">https://binary.pensoft.net/fig/430169</uri></graphic></fig><p><bold><italic><tp:taxon-name><tp:taxon-name-part taxon-name-part-type="genus" reg="Bothriotricha">Bothriotricha</tp:taxon-name-part></tp:taxon-name></italic>.</bold> Relative lengths: <italic>T</italic><sub>1</sub> = 100, <italic>T</italic><sub>2</sub> = (110–) 117, <italic>T</italic><sub>3</sub> = (122–) 128, <italic>T</italic><sub>4</sub> =133(–140), <italic>T</italic><sub>5</sub> = (167–) 178. <italic>T</italic><sub>1</sub>, <italic>T</italic><sub>2</sub>, <italic>T</italic><sub>4</sub> and <italic>T</italic><sub>5</sub> long, with short erect and oblique pubescence on axis (Fig. <xref ref-type="fig" rid="F1">1C</xref>). <italic>T</italic><sub>3</sub> with thicker axis and dense tufted pubescence distally (Fig. <xref ref-type="fig" rid="F1">1D</xref>).</p><p><bold><italic>Legs</italic>.</bold> First and last pair of legs 5-segmented, others 6-segmented (Fig. <xref ref-type="fig" rid="F3">3A–C</xref>). Setae on coxa and trochanter of legs 1–8 cylindrical, annulate (Fig. <xref ref-type="fig" rid="F3">3A, C</xref>), length 13 (–14) μm and 18 (–20) μm respectively. Setae on coxa of leg 9 cylindrical, annulate, length (15–) 17 μm (Fig. <xref ref-type="fig" rid="F3">3B, D</xref>). Setae on trochanter of leg 9 furcate, with subcylindrical, annulate, blunt branches, shorter one about (0.6–) 0.7 of longer one (Fig. <xref ref-type="fig" rid="F3">3B, D</xref>). Tarsi 1–8 with short, annulate distal seta (6 μm) only (Fig. <xref ref-type="fig" rid="F3">3A, C</xref>). Tarsus of leg 9 tapering, 35 μm in length, 3.2 (–3.5) times as long as its greatest diameter (Fig. <xref ref-type="fig" rid="F3">3B</xref>), proximal seta slender, pointed, striate, 10 (–13) μm in length; distal seta cylindrical, annulate, 6 (–7) μm in length, about 0.2 of the tarsal length. Cuticle of tarsus pubescent.</p><fig id="F3" position="float" orientation="portrait"><object-id xmlns:xlink="http://www.w3.org/1999/xlink" content-type="doi" xlink:type="simple">10.3897/zookeys.947.53723.figure3</object-id><object-id xmlns:xlink="http://www.w3.org/1999/xlink" content-type="arpha" xlink:type="simple">1CE0FD5B-F036-5EDA-965F-F3B2BF5DAAE7</object-id><label>Figure 3.</label><caption><p><italic><tp:taxon-name><tp:taxon-name-part taxon-name-part-type="genus" reg="Colinauropus">Colinauropus</tp:taxon-name-part> <tp:taxon-name-part taxon-name-part-type="species" reg="chinensis">chinensis</tp:taxon-name-part></tp:taxon-name></italic> sp. nov. <bold>A</bold> leg 1 <bold>B</bold> leg 9 <bold>C</bold> leg 4 <bold>D</bold> coxa and trochanter of leg 9. Scale bars: 20 μm.</p></caption><graphic xmlns:xlink="http://www.w3.org/1999/xlink" xlink:href="zookeys-947-053-g003.jpg" position="float" orientation="portrait" xlink:type="simple" id="oo_430170.jpg"><uri content-type="original_file" xlink:type="simple">https://binary.pensoft.net/fig/430170</uri></graphic></fig><p><bold><italic>Pygidium</italic>. <italic>Tergum</italic></bold>. Posterior margin waved. Relative lengths of setae: <italic>a</italic><sub>1</sub> = 10, <italic>a</italic><sub>2</sub> = 13, <italic>a</italic><sub>3</sub> = 15, <italic>st</italic> = 10 (–12). Setae distinctly differentiated, <italic>a</italic><sub>1</sub> short, clavate, pubescent; <italic>a</italic><sub>2</sub> and <italic>a</italic><sub>3</sub> slender and pubescent (Figs <xref ref-type="fig" rid="F1">1F</xref>, <xref ref-type="fig" rid="F2">2K</xref>); <italic>st</italic> thick and pubescent (Figs <xref ref-type="fig" rid="F1">1G</xref>, <xref ref-type="fig" rid="F2">2K</xref>). Distance <italic>a</italic><sub>1</sub>–<italic>a</italic><sub>1</sub> as same long as <italic>a</italic><sub>1</sub>; distance <italic>a</italic><sub>1</sub>–<italic>a</italic><sub>2</sub> 2.0 (–2.5) times as long as <italic>a</italic><sub>2</sub>–<italic>a</italic><sub>3</sub>; distance <italic>st</italic>–<italic>st</italic> (1.5–) 1.6 times as long as <italic>st</italic> and 1.6 (–1.8) times as long as distance <italic>a</italic><sub>1</sub>–<italic>a</italic><sub>1</sub>.</p><p><bold><italic>Sternum</italic></bold> (Figs <xref ref-type="fig" rid="F1">1G</xref>, <xref ref-type="fig" rid="F2">2L</xref>). Posterior margin with a deep indention between <italic>b</italic><sub>1</sub>. Relative lengths of setae (<italic>a</italic><sub>1</sub> =10): <italic>b</italic><sub>1</sub> = 33(–35), <italic>b</italic><sub>2</sub> =13 (–15). Seta <italic>b</italic><sub>1</sub> cylindrical, thick and annulate; <italic>b</italic><sub>2</sub> slender and short, pubescent. Distance <italic>b</italic><sub>1</sub>–<italic>b</italic><sub>1</sub> (0.7–) 0.8 of length of <italic>b</italic><sub>1</sub>; distance <italic>b</italic><sub>1</sub>–<italic>b</italic><sub>2</sub> (0.7–) 0.9 of <italic>b</italic><sub>2</sub>.</p><p><bold><italic>Anal plate</italic></bold> linguiform, glabrous, 2.0 times longer than broad, lateral margins concave in anterior part, posterior margin with three small lobes; two pairs of appendages present: inner one tiny and conical; outer one cylindrical and longer, (0.4–) 0.5 of the length of plate and with short pubescence (Figs <xref ref-type="fig" rid="F1">1G</xref>, <xref ref-type="fig" rid="F2">2L</xref>).</p></tp:treatment-sec><tp:treatment-sec sec-type="etymology" id="SECID0EKKAE"><title>Etymology.</title><p>The species is named after China where the type specimens were collected.</p></tp:treatment-sec><tp:treatment-sec sec-type="distribution" id="SECID0EPKAE"><title>Distribution.</title><p>China (Jiangsu). Only known from the type locality.</p></tp:treatment-sec><tp:treatment-sec sec-type="remarks" id="SECID0EUKAE"><title>Remarks.</title><p><italic><tp:taxon-name><tp:taxon-name-part taxon-name-part-type="genus" reg="Colinauropus">Colinauropus</tp:taxon-name-part> <tp:taxon-name-part taxon-name-part-type="species" reg="chinensis">chinensis</tp:taxon-name-part></tp:taxon-name></italic> sp. nov. is most similar to <italic><tp:taxon-name><tp:taxon-name-part taxon-name-part-type="genus" reg="Colinauropus">C.</tp:taxon-name-part> <tp:taxon-name-part taxon-name-part-type="species" reg="haginoi">haginoi</tp:taxon-name-part></tp:taxon-name></italic> Scheller, 2009 from Philippines in the similar shape of the anal plate and absence of sclerotized plates on tergite I. They can be easily distinguished by the number of sclerotized plates on tergites II and VI (6 and 2 in <italic><tp:taxon-name><tp:taxon-name-part taxon-name-part-type="genus" reg="Colinauropus">C.</tp:taxon-name-part> <tp:taxon-name-part taxon-name-part-type="species" reg="chinensis">chinensis</tp:taxon-name-part></tp:taxon-name></italic> sp. nov., vs. 8 and 4 in <italic><tp:taxon-name><tp:taxon-name-part taxon-name-part-type="genus" reg="Colinauropus">C.</tp:taxon-name-part> <tp:taxon-name-part taxon-name-part-type="species" reg="haginoi">haginoi</tp:taxon-name-part></tp:taxon-name></italic>), length of setae on collum segment (sublateral setae 1.9–2.0 times as long as submedian setae in <italic><tp:taxon-name><tp:taxon-name-part taxon-name-part-type="genus" reg="Colinauropus">C.</tp:taxon-name-part> <tp:taxon-name-part taxon-name-part-type="species" reg="chinensis">chinensis</tp:taxon-name-part></tp:taxon-name></italic> sp. nov. vs. 3.2 times in <italic><tp:taxon-name><tp:taxon-name-part taxon-name-part-type="genus" reg="Colinauropus">C.</tp:taxon-name-part> <tp:taxon-name-part taxon-name-part-type="species" reg="haginoi">haginoi</tp:taxon-name-part></tp:taxon-name></italic>), and the shape of <italic>T</italic><sub>3</sub> (subcylindrical, not clavate in <italic><tp:taxon-name><tp:taxon-name-part taxon-name-part-type="genus" reg="Colinauropus">C.</tp:taxon-name-part> <tp:taxon-name-part taxon-name-part-type="species" reg="chinensis">chinensis</tp:taxon-name-part></tp:taxon-name></italic> sp. nov. vs. proximal half distinctly clavate in <italic><tp:taxon-name><tp:taxon-name-part taxon-name-part-type="genus" reg="Colinauropus">C.</tp:taxon-name-part> <tp:taxon-name-part taxon-name-part-type="species" reg="haginoi">haginoi</tp:taxon-name-part></tp:taxon-name></italic>).</p></tp:treatment-sec></tp:taxon-treatment>
