# Supplementary material for: First record of the family Colinauropodidae (Myriapoda, Pauropoda) in China, with the description of three new species
Source: Zookeys. 2020 Jul 8;947:53–70. doi: 10.3897/zookeys.947.53723 (PMC7363741; doi:10.3897/zookeys.947.53723)
Supplement: XML Treatment for Colinauropus chongzhoui [file zookeys.947.53723-treatment3.xml]

<!DOCTYPE tp:taxon-treatment
  PUBLIC "-//TaxonX//DTD Taxonomic Treatment Publishing DTD v0 20100105//EN" "tax-treatment-NSO.dtd">
<tp:taxon-treatment xmlns:tp="http://www.plazi.org/taxpub"><tp:treatment-meta><kwd-group><label>Taxon classification</label><kwd><named-content xmlns:xlink="http://www.w3.org/1999/xlink" content-type="kingdom">Animalia</named-content></kwd></kwd-group><mixed-citation publication-type="journal"><person-group><name><surname>Bu</surname><given-names>Yun</given-names></name></person-group><article-title>First record of the family <tp:taxon-name><tp:taxon-name-part taxon-name-part-type="family">Colinauropodidae</tp:taxon-name-part></tp:taxon-name> (<tp:taxon-name><tp:taxon-name-part taxon-name-part-type="subphylum">Myriapoda</tp:taxon-name-part></tp:taxon-name>, <tp:taxon-name><tp:taxon-name-part taxon-name-part-type="class">Pauropoda</tp:taxon-name-part></tp:taxon-name>) in China, with the description of three new species</article-title><source>Zookeys</source><day>08</day><month>7</month><year>2020</year><volume>947</volume><fpage>53</fpage><lpage>70</lpage><pub-id pub-id-type="doi">10.3897/zookeys.947.53723</pub-id></mixed-citation></tp:treatment-meta><tp:nomenclature><tp:taxon-name><object-id xmlns:xlink="http://www.w3.org/1999/xlink" content-type="arpha" xlink:type="simple">0A12C370-33C2-59FE-BF57-9E431DAF2B1E</object-id>
                <tp:taxon-name-part taxon-name-part-type="genus" reg="Colinauropus">Colinauropus</tp:taxon-name-part>
                <tp:taxon-name-part taxon-name-part-type="species" reg="chongzhoui">chongzhoui</tp:taxon-name-part>
                <object-id xmlns:xlink="http://www.w3.org/1999/xlink" content-type="zoobank" xlink:type="simple">http://zoobank.org/9DB912C3-DB79-4AC1-8649-AAAC2985E274</object-id>
              </tp:taxon-name><tp:taxon-status xmlns:xlink="http://www.w3.org/1999/xlink" xlink:type="simple">sp. nov.</tp:taxon-status><xref ref-type="fig" rid="F4">Figures 4</xref><xref ref-type="fig" rid="F5">, 5</xref><xref ref-type="fig" rid="F6">, 6</xref></tp:nomenclature><tp:treatment-sec sec-type="material" id="SECID0EJPAE"><title>Material examined.</title><p><bold><italic>Holotype</italic></bold>, female adult with 9 pairs of legs (slide no. JS-WX-PA2018007), China, Jiangsu Province, Wuxi City, Daji Mountain, extracted from soil samples in bamboo forest, elev. 5 m, <named-content xmlns:xlink="http://www.w3.org/1999/xlink" content-type="dwc:verbatimCoordinates" xlink:type="simple"><named-content content-type="geo-json" specific-use="{&#34;type&#34;:&#34;Point&#34;,&#34;coordinates&#34;:[120.200000,31.533333]}" id="NCID0EXPAE" xlink:type="simple">31°32'N, 120°12'E</named-content></named-content>, 8-X-2018, coll. Y. Bu. Non-type specimens, 1 juvenile with 8 pairs of legs (slides no. JS-WX-PA2017034), 2 juveniles with 6 pairs of legs (slides no. JS-WX-PA2018008, JS-WX-PA2018009), same data as holotype.</p></tp:treatment-sec><tp:treatment-sec sec-type="diagnosis" id="SECID0E3PAE"><title>Diagnosis.</title><p><italic><tp:taxon-name><tp:taxon-name-part taxon-name-part-type="genus" reg="Colinauropus">Colinauropus</tp:taxon-name-part> <tp:taxon-name-part taxon-name-part-type="species" reg="chongzhoui">chongzhoui</tp:taxon-name-part></tp:taxon-name></italic> sp. nov. is characterized by the slender, annulate-striate setae on head, antennae and tergites; tergite I with 1 large sclerotized plate; tergite II with 6 small and 2 large sclerotized plates; tergites III–V each with 4 large and 4 small plates; tergite VI with 2 large plates; seta <italic>st</italic> on tergum of pygidium clavate; bothriotrichum <italic>T</italic><sub>3</sub> brush-shaped, with branched pubescence distally.</p></tp:treatment-sec><tp:treatment-sec sec-type="description" id="SECID0ESQAE"><title>Description.</title><p>Adult body length 0.97 mm (<italic>N</italic> = 1); body white-yellow in alcohol, sclerotized plates on tergites brown (Fig. <xref ref-type="fig" rid="F5">5A</xref>).</p><p><bold><italic>Head</italic></bold> (Figs <xref ref-type="fig" rid="F4">4A</xref>, <xref ref-type="fig" rid="F5">5C</xref>). Dorsal setae short, cylindrical, annulate-striate, except seta <italic>a</italic><sub>3</sub> of second row which is slender and tapering. Relative lengths of setae, 1<sup>st</sup> row: <italic>a</italic><sub>1</sub> = 10, <italic>a</italic><sub>2</sub> = 10; 2<sup>nd</sup> row: <italic>a</italic><sub>1</sub> = 8, <italic>a</italic><sub>2</sub> = 14, <italic>a</italic><sub>3</sub> = 14; 3<sup>rd</sup> row: <italic>a</italic><sub>1</sub> = 9, <italic>a</italic><sub>2</sub> =10; 4<sup>th</sup> row: <italic>a</italic><sub>1</sub> = 12, <italic>a</italic><sub>2</sub> = 14, <italic>a</italic><sub>3</sub> = 21, <italic>a</italic><sub>4</sub> = 12; lateral group setae <italic>l</italic><sub>1</sub> =23, <italic>l</italic><sub>2</sub> = 21, <italic>l</italic><sub>3</sub> = 19; the ratio <italic>a</italic><sub>1</sub>/<italic>a</italic><sub>1</sub>–<italic>a</italic><sub>1</sub> in 1<sup>st</sup> row 1.5, 2<sup>nd</sup> row 0.6, 3<sup>rd</sup> row 0.9 and 4<sup>th</sup> row 0.7. Temporal organs oval in dorsal view, their length 1.1 times as long as their shortest distance apart. Pistil present. Head cuticle with dense granules.</p><fig id="F4" position="float" orientation="portrait"><object-id xmlns:xlink="http://www.w3.org/1999/xlink" content-type="doi" xlink:type="simple">10.3897/zookeys.947.53723.figure4</object-id><object-id xmlns:xlink="http://www.w3.org/1999/xlink" content-type="arpha" xlink:type="simple">E8AFB66A-EED0-57CE-B069-0A2D9194F1B1</object-id><label>Figure 4.</label><caption><p><italic><tp:taxon-name><tp:taxon-name-part taxon-name-part-type="genus" reg="Colinauropus">Colinauropus</tp:taxon-name-part> <tp:taxon-name-part taxon-name-part-type="species" reg="chongzhoui">chongzhoui</tp:taxon-name-part></tp:taxon-name></italic> sp. nov. <bold>A</bold> head, dorsal view, right side <bold>B</bold> tergite II, right side <bold>C</bold><italic>T</italic><sub>5</sub><bold>D</bold><italic>T</italic><sub>3</sub><bold>E</bold> right antenna, tergal view <bold>F</bold> tergum of pygidium <bold>G</bold> sternum of pygidium and anal plate. Scale bars: 20 μm.</p></caption><graphic xmlns:xlink="http://www.w3.org/1999/xlink" xlink:href="zookeys-947-053-g004.jpg" position="float" orientation="portrait" xlink:type="simple" id="oo_430171.jpg"><uri content-type="original_file" xlink:type="simple">https://binary.pensoft.net/fig/430171</uri></graphic></fig><p><bold><italic>Antennae</italic></bold> (Figs <xref ref-type="fig" rid="F4">4E</xref>, <xref ref-type="fig" rid="F5">5B</xref>). Antennal segments 1–3 with 2, 2, 3 short, cylindrical, annulate setae respectively, and 1 rudimentary seta present on segment 3. Antennal segment 4 with 4 cylindrical setae and rudimentary seta <italic>u</italic>; relative lengths of setae: <italic>p</italic> = 10, <italic>p</italic>’ = 6, <italic>p</italic>’’ = 6, <italic>r</italic> = 6, <italic>u</italic> = 1; tergal seta <italic>p</italic> 1.1 times as long as tergal branch <italic>t</italic>; the latter cylindrical, 2.2 times as long as its greatest diameter and 0.9 of sternal branch <italic>s</italic>, which itself is 1.9 times as long as its greatest diameter. Seta <italic>q</italic> cylindrical, annulate, 1.3 times as long as <italic>s.</italic> Relative lengths of flagella (base segments included) and base segments: <italic>F</italic><sub>1</sub> = 100, <italic>bs</italic><sub>1</sub> = 10; <italic>F</italic><sub>2</sub> = 52, <italic>bs</italic><sub>2</sub> = 5; <italic>F</italic><sub>3</sub> = 88, <italic>bs</italic><sub>3</sub> = 9. <italic>F</italic><sub>1</sub> 6.4 times as long as <italic>t</italic>, <italic>F</italic><sub>2</sub> and <italic>F</italic><sub>3</sub> 2.9 and 4.9 times as long as <italic>s</italic> respectively. Distal calyces spherical; apex of flagella fusiform, with a short lateral flap. Globulus <italic>g</italic> 1.7 times as long as wide; about 12 bracts, capsule spherical; width of <italic>g</italic> 0.5 of the greatest diameter of <italic>t.</italic> Antennal cuticle densely granulated.</p><fig id="F5" position="float" orientation="portrait"><object-id xmlns:xlink="http://www.w3.org/1999/xlink" content-type="doi" xlink:type="simple">10.3897/zookeys.947.53723.figure5</object-id><object-id xmlns:xlink="http://www.w3.org/1999/xlink" content-type="arpha" xlink:type="simple">A5E4ACEE-43F3-5832-A0D4-E1DE6E5F02E8</object-id><label>Figure 5.</label><caption><p><italic><tp:taxon-name><tp:taxon-name-part taxon-name-part-type="genus" reg="Colinauropus">Colinauropus</tp:taxon-name-part> <tp:taxon-name-part taxon-name-part-type="species" reg="chongzhoui">chongzhoui</tp:taxon-name-part></tp:taxon-name></italic> sp. nov. <bold>A</bold> habitus, tergal view <bold>B</bold> left antenna, sternal view <bold>C</bold> head, dorsal view <bold>D</bold> collum segment, sternal view <bold>E</bold> tergite I of adult <bold>F</bold> tergite I of juvenile <bold>G</bold> tergite II <bold>H</bold> tergite III <bold>I</bold> tergite IV <bold>J</bold> tergite V <bold>K</bold> tergite VI. Scale bars: 100 μm (<bold>A</bold>); 20 μm (<bold>B–K</bold>).</p></caption><graphic xmlns:xlink="http://www.w3.org/1999/xlink" xlink:href="zookeys-947-053-g005.jpg" position="float" orientation="portrait" xlink:type="simple" id="oo_430172.jpg"><uri content-type="original_file" xlink:type="simple">https://binary.pensoft.net/fig/430172</uri></graphic></fig><p><bold><italic>Trunk</italic>.</bold> Setae on collum segment cylindrical, annulate; sublateral setae length 23 μm, 2.1 times as long as submedian setae; sternite process triangular, furcate and granulated; appendages cylindrical and tapering (Fig. <xref ref-type="fig" rid="F5">5D</xref>). Tergite I with 4+4 cylindrical setae (12–13 μm) and 1 large sclerotized plate (Fig. <xref ref-type="fig" rid="F5">5E</xref>) (2 plates in juveniles, Fig. <xref ref-type="fig" rid="F5">5F</xref>); Tergite II with 6+6 setae (12–23 μm), 6 small anterior and 2 large posterior sclerotized plates (Figs <xref ref-type="fig" rid="F4">4B</xref>, <xref ref-type="fig" rid="F5">5G</xref>); Tergites III–V each with 6+6 setae (6–27 μm), 4 large and 4 small sclerotized plates (Fig. <xref ref-type="fig" rid="F5">5H–J</xref>); Tergite VI with 4+2 setae and 2 large plates (Fig. <xref ref-type="fig" rid="F5">5K</xref>), posterior setae 23 μm long, their mutual distance 18 μm (Fig. <xref ref-type="fig" rid="F5">5K</xref>). Sclerotized plates with dense, brown granules, diameter 2–4 μm, and each granule with one short straight apical hair (Fig. <xref ref-type="fig" rid="F4">4B</xref>). Other areas of cuticle on tergites with coarse granules.</p><p><bold><italic><tp:taxon-name><tp:taxon-name-part taxon-name-part-type="genus" reg="Bothriotricha">Bothriotricha</tp:taxon-name-part></tp:taxon-name></italic>.</bold> Relative lengths: <italic>T</italic><sub>1</sub> = 100, <italic>T</italic><sub>2</sub> = 113, <italic>T</italic><sub>3</sub> = 86, <italic>T</italic><sub>4</sub> =118, <italic>T</italic><sub>5</sub> = 167. <italic>T</italic><sub>1</sub>, <italic>T</italic><sub>2</sub>, <italic>T</italic><sub>4</sub> and <italic>T</italic><sub>5</sub> thin, long, with short erect or oblique pubescence on axis (Fig. <xref ref-type="fig" rid="F4">4C</xref>). <italic>T</italic><sub>3</sub> brush-shaped, with thicker axis and branched pubescence in distal 2/3 (Figs <xref ref-type="fig" rid="F4">4D</xref>, <xref ref-type="fig" rid="F6">6E</xref>).</p><p><bold><italic>Legs</italic>.</bold> First and last pair of legs 5-segmented, others 6-segmented. Setae on coxa and trochanter of legs 1–8 cylindrical, annulate, length 13–15 μm and 16–20 μm respectively (Fig. <xref ref-type="fig" rid="F6">6D</xref>). Setae on coxa of leg 9 cylindrical, annulate, length 12 μm (Fig. <xref ref-type="fig" rid="F6">6C</xref>). Seta on trochanter of leg 9 furcate, with two subcylindrical, annulate, blunt branches, shorter one about 0.5 of longer one (Fig. <xref ref-type="fig" rid="F6">6C</xref>). Tarsi 1–8 with short annulate distal seta (8 μm) only. Tarsus of leg 9 tapering, 40 μm in length, 3.6 times as long as its greatest diameter (Fig. <xref ref-type="fig" rid="F6">6B</xref>), proximal seta slender, pointed, striate, 11 μm in length; distal one cylindrical, annulate, 9 μm in length, about 0.2 of the tarsal length. Cuticle of tarsus pubescent.</p><fig id="F6" position="float" orientation="portrait"><object-id xmlns:xlink="http://www.w3.org/1999/xlink" content-type="doi" xlink:type="simple">10.3897/zookeys.947.53723.figure6</object-id><object-id xmlns:xlink="http://www.w3.org/1999/xlink" content-type="arpha" xlink:type="simple">54C7B0F2-5049-5CE1-AECF-751BA97607B4</object-id><label>Figure 6.</label><caption><p><italic><tp:taxon-name><tp:taxon-name-part taxon-name-part-type="genus" reg="Colinauropus">Colinauropus</tp:taxon-name-part> <tp:taxon-name-part taxon-name-part-type="species" reg="chongzhoui">chongzhoui</tp:taxon-name-part></tp:taxon-name></italic> sp. nov. <bold>A</bold> sternum of pygidium and anal plate <bold>B</bold> tarsus of leg 9 <bold>C</bold> coxa and trochanter of leg 9 <bold>D</bold> coxa and trochanter of leg 1 <bold>E</bold><italic>T</italic><sub>3</sub>. Scale bars: 20 μm.</p></caption><graphic xmlns:xlink="http://www.w3.org/1999/xlink" xlink:href="zookeys-947-053-g006.jpg" position="float" orientation="portrait" xlink:type="simple" id="oo_430173.jpg"><uri content-type="original_file" xlink:type="simple">https://binary.pensoft.net/fig/430173</uri></graphic></fig><p><bold><italic>Pygidium</italic>. <italic>Tergum</italic></bold>. Posterior margin blunt triangular. Relative lengths of setae: <italic>a</italic><sub>1</sub> = 10, <italic>a</italic><sub>2</sub> = 12, <italic>a</italic><sub>3</sub> = 16, <italic>st</italic> = 5. Setae distinctly differentiated, <italic>a</italic><sub>1</sub> cylindrical, pubescent; <italic>a</italic><sub>2</sub> and <italic>a</italic><sub>3</sub> slender, pubescent (Fig. <xref ref-type="fig" rid="F4">4F</xref>); <italic>st</italic> short, clavate, pubescent (Figs <xref ref-type="fig" rid="F4">4G</xref>, <xref ref-type="fig" rid="F6">6A</xref>). Distance <italic>a</italic><sub>1</sub>–<italic>a</italic><sub>1</sub> 0.7 of length of <italic>a</italic><sub>1</sub>; distance <italic>a</italic><sub>1</sub>–<italic>a</italic><sub>2</sub> 1.6 times as long as <italic>a</italic><sub>2</sub>–<italic>a</italic><sub>3</sub>; distance <italic>st</italic>–<italic>st</italic> 2.0 times as long as <italic>st</italic> and 1.5 times as long as distance <italic>a</italic><sub>1</sub>–<italic>a</italic><sub>1</sub>.</p><p><bold><italic>Sternum</italic></bold> (Figs <xref ref-type="fig" rid="F4">4G</xref>, <xref ref-type="fig" rid="F6">6A</xref>). Posterior margin with one lower indention between <italic>b</italic><sub>1</sub>. Relative lengths of setae (<italic>a</italic><sub>1</sub> =10): <italic>b</italic><sub>1</sub> = 28, <italic>b</italic><sub>2</sub> =12. Seta <italic>b</italic><sub>1</sub> cylindrical, thick, annulate; <italic>b</italic><sub>2</sub> slender, short, pubescent. Distance <italic>b</italic><sub>1</sub>–<italic>b</italic><sub>1</sub> 0.8 of length of <italic>b</italic><sub>1</sub>; distance <italic>b</italic><sub>1</sub>–<italic>b</italic><sub>2</sub> 0.9 of <italic>b</italic><sub>2</sub>.</p><p><bold><italic>Anal plate</italic></bold> linguiform, 1.7 times longer than broad; a pair of clavate appendage inserted posteriorly, 0.4 of the length of plate, and with short pubescence (Figs <xref ref-type="fig" rid="F4">4G</xref>, <xref ref-type="fig" rid="F6">6A</xref>).</p></tp:treatment-sec><tp:treatment-sec sec-type="etymology" id="SECID0EGCAG"><title>Etymology.</title><p>The species is dedicated to the honor of the late Professor Chongzhou Zhang (1930–2014) who was an eminent zoologist from Institute of Zoology, Chinese Academy of Sciences, for his great contribution to the knowledge of <tp:taxon-name><tp:taxon-name-part taxon-name-part-type="subphylum">Myriapoda</tp:taxon-name-part></tp:taxon-name> of China (<xref ref-type="bibr" rid="B9">Stoev et al. 2014</xref>).</p></tp:treatment-sec><tp:treatment-sec sec-type="distribution" id="SECID0EVCAG"><title>Distribution.</title><p>China (Jiangsu). Only known from the type locality.</p></tp:treatment-sec><tp:treatment-sec sec-type="remarks" id="SECID0E1CAG"><title>Remarks.</title><p><italic><tp:taxon-name><tp:taxon-name-part taxon-name-part-type="genus" reg="Colinauropus">Colinauropus</tp:taxon-name-part> <tp:taxon-name-part taxon-name-part-type="species" reg="chongzhoui">chongzhoui</tp:taxon-name-part></tp:taxon-name></italic> sp. nov. is similar to <italic><tp:taxon-name><tp:taxon-name-part taxon-name-part-type="genus" reg="Colinauropus">Colinauropus</tp:taxon-name-part> <tp:taxon-name-part taxon-name-part-type="species" reg="regis">regis</tp:taxon-name-part></tp:taxon-name></italic> Remy, 1956 in the shape of anal plate. They can be easily distinguished by the number of sclerotized plates on tergite I (1 large plate in <italic><tp:taxon-name><tp:taxon-name-part taxon-name-part-type="genus" reg="Colinauropus">C.</tp:taxon-name-part> <tp:taxon-name-part taxon-name-part-type="species" reg="chongzhoui">chongzhoui</tp:taxon-name-part></tp:taxon-name></italic> sp. nov. vs. 2 in <italic><tp:taxon-name><tp:taxon-name-part taxon-name-part-type="genus" reg="Colinauropus">C.</tp:taxon-name-part> <tp:taxon-name-part taxon-name-part-type="species" reg="regis">regis</tp:taxon-name-part></tp:taxon-name></italic>) and tergite II (8 in <italic><tp:taxon-name><tp:taxon-name-part taxon-name-part-type="genus" reg="Colinauropus">C.</tp:taxon-name-part> <tp:taxon-name-part taxon-name-part-type="species" reg="chongzhoui">chongzhoui</tp:taxon-name-part></tp:taxon-name></italic> sp. nov., vs. 6 in <italic><tp:taxon-name><tp:taxon-name-part taxon-name-part-type="genus" reg="Colinauropus">C.</tp:taxon-name-part> <tp:taxon-name-part taxon-name-part-type="species" reg="regis">regis</tp:taxon-name-part></tp:taxon-name></italic>), shape of setae on tergites (slender and striate in <italic><tp:taxon-name><tp:taxon-name-part taxon-name-part-type="genus" reg="Colinauropus">C.</tp:taxon-name-part> <tp:taxon-name-part taxon-name-part-type="species" reg="chongzhoui">chongzhoui</tp:taxon-name-part></tp:taxon-name></italic> sp. nov. vs. clavate and pubescent in <italic><tp:taxon-name><tp:taxon-name-part taxon-name-part-type="genus" reg="Colinauropus">C.</tp:taxon-name-part> <tp:taxon-name-part taxon-name-part-type="species" reg="regis">regis</tp:taxon-name-part></tp:taxon-name></italic>), and the shape of seta <italic>a</italic><sub>1</sub> on pygidium (tapering in <italic><tp:taxon-name><tp:taxon-name-part taxon-name-part-type="genus" reg="Colinauropus">C.</tp:taxon-name-part> <tp:taxon-name-part taxon-name-part-type="species" reg="chongzhoui">chongzhoui</tp:taxon-name-part></tp:taxon-name></italic> sp. nov. vs. clavate in <italic><tp:taxon-name><tp:taxon-name-part taxon-name-part-type="genus" reg="Colinauropus">C.</tp:taxon-name-part> <tp:taxon-name-part taxon-name-part-type="species" reg="regis">regis</tp:taxon-name-part></tp:taxon-name></italic>).</p></tp:treatment-sec><ref-list><ref id="B9"><mixed-citation xmlns:xlink="http://www.w3.org/1999/xlink" xlink:type="simple"><person-group><name name-style="western"><surname>Stoev</surname><given-names>P</given-names></name><name name-style="western"><surname>Li</surname><given-names>SQ</given-names></name><name name-style="western"><surname>Meng</surname><given-names>K</given-names></name></person-group> (<year>2014</year>) <article-title>In memoriam Chong-zhou Zhang [1930–2014].</article-title><source>Bulletin du Centre International de Myriapodologie</source><volume>47</volume>: <fpage>25</fpage>–<lpage>29</lpage>.</mixed-citation></ref></ref-list></tp:taxon-treatment>
