# Supplementary material for: First record of the family Colinauropodidae (Myriapoda, Pauropoda) in China, with the description of three new species
Source: Zookeys. 2020 Jul 8;947:53–70. doi: 10.3897/zookeys.947.53723 (PMC7363741; doi:10.3897/zookeys.947.53723)
Supplement: XML Treatment for Colinauropus foliosus [file zookeys.947.53723-treatment4.xml]

<!DOCTYPE tp:taxon-treatment
  PUBLIC "-//TaxonX//DTD Taxonomic Treatment Publishing DTD v0 20100105//EN" "tax-treatment-NSO.dtd">
<tp:taxon-treatment xmlns:tp="http://www.plazi.org/taxpub"><tp:treatment-meta><kwd-group><label>Taxon classification</label><kwd><named-content xmlns:xlink="http://www.w3.org/1999/xlink" content-type="kingdom">Animalia</named-content></kwd></kwd-group><mixed-citation publication-type="journal"><person-group><name><surname>Bu</surname><given-names>Yun</given-names></name></person-group><article-title>First record of the family <tp:taxon-name><tp:taxon-name-part taxon-name-part-type="family">Colinauropodidae</tp:taxon-name-part></tp:taxon-name> (<tp:taxon-name><tp:taxon-name-part taxon-name-part-type="subphylum">Myriapoda</tp:taxon-name-part></tp:taxon-name>, <tp:taxon-name><tp:taxon-name-part taxon-name-part-type="class">Pauropoda</tp:taxon-name-part></tp:taxon-name>) in China, with the description of three new species</article-title><source>Zookeys</source><day>08</day><month>7</month><year>2020</year><volume>947</volume><fpage>53</fpage><lpage>70</lpage><pub-id pub-id-type="doi">10.3897/zookeys.947.53723</pub-id></mixed-citation></tp:treatment-meta><tp:nomenclature><tp:taxon-name><object-id xmlns:xlink="http://www.w3.org/1999/xlink" content-type="arpha" xlink:type="simple">812FD209-31A5-56D6-B74B-EBC507B4ED45</object-id>
                <tp:taxon-name-part taxon-name-part-type="genus" reg="Colinauropus">Colinauropus</tp:taxon-name-part>
                <tp:taxon-name-part taxon-name-part-type="species" reg="foliosus">foliosus</tp:taxon-name-part>
                <object-id xmlns:xlink="http://www.w3.org/1999/xlink" content-type="zoobank" xlink:type="simple">http://zoobank.org/867E5192-CE51-4339-947B-7C17D668C86E</object-id>
              </tp:taxon-name><tp:taxon-status xmlns:xlink="http://www.w3.org/1999/xlink" xlink:type="simple">sp. nov.</tp:taxon-status><xref ref-type="fig" rid="F7">Figures 7</xref><xref ref-type="fig" rid="F8">, 8</xref><xref ref-type="fig" rid="F9">, 9</xref></tp:nomenclature><tp:treatment-sec sec-type="material" id="SECID0EFIAG"><title>Material examined.</title><p><bold><italic>Holotype</italic></bold>, female adult with 9 pairs of legs (slide no. SC-PA2017002), China, Sichuan Province, Ganzi Tibetan Autonomous Region, Kangding City, Yala town, <named-content xmlns:xlink="http://www.w3.org/1999/xlink" content-type="dwc:verbatimCoordinates" xlink:type="simple"><named-content content-type="geo-json" specific-use="{&#34;type&#34;:&#34;Point&#34;,&#34;coordinates&#34;:[101.950000,30.100000]}" id="NCID0ETIAG" xlink:type="simple">30°06'N, 101°57'E</named-content></named-content>, elev. 3100 m, soil samples from mixed forest, 11-VIII-2017, coll. C.W. Huang. <bold><italic>Paratypes</italic></bold>, 1 male adult with 9 pairs of legs (slides no. SC-PA2017001) and 1 female adult with 9 pairs of legs (slide no. SC-PA2017003), same data as holotype.</p></tp:treatment-sec><tp:treatment-sec sec-type="diagnosis" id="SECID0E2IAG"><title>Diagnosis.</title><p><italic><tp:taxon-name><tp:taxon-name-part taxon-name-part-type="genus" reg="Colinauropus">Colinauropus</tp:taxon-name-part> <tp:taxon-name-part taxon-name-part-type="species" reg="foliosus">foliosus</tp:taxon-name-part></tp:taxon-name></italic> sp. nov. is characterized by the leaf-shaped pubescent setae on head and tergites; tergite I with one large sclerotized plate; tergites II–IV each with 4 large and 4 small plates; tergite V with 4 large and 2 small middle sclerotized plates; tergite VI with 2 large plates; granules on plates ovoid, each inserted with one fine hair; seta <italic>st</italic> on tergum of pygidium clavate; bothriotrichum <italic>T</italic><sub>3</sub> with thick axis and dense tufted pubescence distally.</p></tp:treatment-sec><tp:treatment-sec sec-type="description" id="SECID0ERJAG"><title>Description.</title><p>Adult body length 1.28 (–1.32) mm (<italic>N</italic> = 3); body white-yellow in alcohol, sclerotized plates on tergites brown (Fig. <xref ref-type="fig" rid="F8">8A</xref>).</p><p><bold><italic>Head</italic></bold> (Figs <xref ref-type="fig" rid="F7">7A</xref>, <xref ref-type="fig" rid="F8">8D</xref>). Dorsal setae distinctly differentiated, on first and second rows cylindrical to tapering; on third and fourth rows leaf-shaped and with long pubescence; seta <italic>a</italic><sub>3</sub> of second row slender and tapering. Relative lengths of setae, 1<sup>st</sup> row: <italic>a</italic><sub>1</sub> = 10, <italic>a</italic><sub>2</sub> = 10 (–12); 2<sup>nd</sup> row: <italic>a</italic><sub>1</sub> = 10 (–11), <italic>a</italic><sub>2</sub> = (11–) 12, <italic>a</italic><sub>3</sub> = 12 (–13); 3<sup>rd</sup> row: <italic>a</italic><sub>1</sub> = (18–) 20, <italic>a</italic><sub>2</sub> = 18 (–20); 4<sup>th</sup> row: <italic>a</italic><sub>1</sub> = 13 (–16), <italic>a</italic><sub>2</sub> = (15–) 17, <italic>a</italic><sub>3</sub> = 20 (–23), <italic>a</italic><sub>4</sub> = 16 (–17); lateral group setae <italic>l</italic><sub>1</sub> =18 (–24), <italic>l</italic><sub>2</sub> = 18 (–23), <italic>l</italic><sub>3</sub> = 25(–32); the ratio <italic>a</italic><sub>1</sub>/<italic>a</italic><sub>1</sub>–<italic>a</italic><sub>1</sub> in 1<sup>st</sup> row (1.6–) 1.7, 2<sup>nd</sup> row (0.7–) 0.8, 3<sup>rd</sup> row1.0 (–1.1) and 4<sup>th</sup> row 0.7 (–0.8). Temporal organs oval in dorsal view, their length (0.8–) 0.9 of their shortest distance apart. Pistil present. Head cuticle with coarse granules.</p><fig id="F7" position="float" orientation="portrait"><object-id xmlns:xlink="http://www.w3.org/1999/xlink" content-type="doi" xlink:type="simple">10.3897/zookeys.947.53723.figure7</object-id><object-id xmlns:xlink="http://www.w3.org/1999/xlink" content-type="arpha" xlink:type="simple">B864CC26-E501-5BA4-822E-B00D6D0BAF69</object-id><label>Figure 7.</label><caption><p><italic><tp:taxon-name><tp:taxon-name-part taxon-name-part-type="genus" reg="Colinauropus">Colinauropus</tp:taxon-name-part> <tp:taxon-name-part taxon-name-part-type="species" reg="foliosus">foliosus</tp:taxon-name-part></tp:taxon-name></italic> sp. nov. <bold>A</bold> head, dorsal view, left side <bold>B</bold> tergite II, right side <bold>C</bold> right antenna, tergal view <bold>D</bold><italic>T</italic><sub>3</sub><bold>E</bold><italic>T</italic><sub>5</sub><bold>F</bold> tergum of pygidium <bold>G</bold> sternum of pygidium and anal plate. Scale bars: 20 μm.</p></caption><graphic xmlns:xlink="http://www.w3.org/1999/xlink" xlink:href="zookeys-947-053-g007.jpg" position="float" orientation="portrait" xlink:type="simple" id="oo_430174.jpg"><uri content-type="original_file" xlink:type="simple">https://binary.pensoft.net/fig/430174</uri></graphic></fig><p><bold><italic>Antennae</italic></bold> (Figs <xref ref-type="fig" rid="F7">7C</xref>, <xref ref-type="fig" rid="F8">8B, C</xref>). Antennal segments 1–3 with 2, 2, 3 short cylindrical pubescent setae respectively, and 1 rudimentary seta present on segment 3. Antennal segment 4 with 4 tapering setae and a short, rudimentary <italic>u</italic>; relative lengths of setae: <italic>p</italic> = 10, <italic>p</italic>’ = 7 (–8), <italic>p</italic>’’ = (6–) 7, <italic>r</italic> = 5 (–6), <italic>u</italic> = 1; tergal seta <italic>p</italic> (0.9 of –) 1.0 times as long as tergal branch <italic>t</italic>; the latter cylindrical, 1.8 (–2.0) times as long as its greatest diameter and 0.7 (–0.9) of sternal branch <italic>s</italic>, which itself about 2.0 times as long as its greatest diameter. Seta <italic>q</italic> cylindrical, annulate, 0.8 (–1.0 times as long as) of <italic>s.</italic> Relative lengths of flagella (base segments included) and base segments: <italic>F</italic><sub>1</sub> = 100, <italic>bs</italic><sub>1</sub> = 8 (–11); <italic>F</italic><sub>2</sub>= (35–) 42, <italic>bs</italic><sub>2</sub> = (4–) 5; <italic>F</italic><sub>3</sub> = (78–) 93, <italic>bs</italic><sub>3</sub> = 7 (–9). <italic>F</italic><sub>1</sub> (5.8–) 8.6 times as long as <italic>t</italic>, <italic>F</italic><sub>2</sub> and <italic>F</italic><sub>3</sub> 2.0 (–2.1) and 4.4 (–4.8) times as long as <italic>s</italic> respectively. Distal calyces spherical; apex of flagella fusiform, on <italic>F</italic><sub>1</sub> and <italic>F</italic><sub>3</sub> with a short lateral flap. Globulus <italic>g</italic> 1.7 times as long as wide; about 12 bracts, capsule spherical; width of <italic>g</italic> (0.4–) 0.6 of the greatest diameter of <italic>t.</italic> Antennal cuticle granulated.</p><fig id="F8" position="float" orientation="portrait"><object-id xmlns:xlink="http://www.w3.org/1999/xlink" content-type="doi" xlink:type="simple">10.3897/zookeys.947.53723.figure8</object-id><object-id xmlns:xlink="http://www.w3.org/1999/xlink" content-type="arpha" xlink:type="simple">73D101A1-D699-5842-A8AD-EB6F9EC5170A</object-id><label>Figure 8.</label><caption><p><italic><tp:taxon-name><tp:taxon-name-part taxon-name-part-type="genus" reg="Colinauropus">Colinauropus</tp:taxon-name-part> <tp:taxon-name-part taxon-name-part-type="species" reg="foliosus">foliosus</tp:taxon-name-part></tp:taxon-name></italic> sp. nov. <bold>A</bold> habitus, tergal view <bold>B</bold> terminal part of <italic>F</italic><sub>1</sub><bold>C</bold> sternal branch of left antenna, show <italic>F</italic><sub>2</sub>, <italic>F</italic><sub>3</sub> and globulus <bold>D</bold> head, dorsal view <bold>E</bold> collum segment, sternal view <bold>F</bold> tergite I <bold>G</bold> tergite II <bold>H</bold> tergite III <bold>I</bold> tergite IV <bold>J</bold> tergite V <bold>K</bold> tergite VI and tergum of pygidium <bold>L</bold> sternum of pygidium and anal plate. Scale bars: 100 μm (<bold>A</bold>); 20 μm (<bold>B–K</bold>).</p></caption><graphic xmlns:xlink="http://www.w3.org/1999/xlink" xlink:href="zookeys-947-053-g008.jpg" position="float" orientation="portrait" xlink:type="simple" id="oo_430175.jpg"><uri content-type="original_file" xlink:type="simple">https://binary.pensoft.net/fig/430175</uri></graphic></fig><p><bold><italic>Trunk</italic>.</bold> Setae on collum segment cylindrical, annulate; sublateral setae length 22 (–34) μm, (1.4–) 1.7 times as long as submedian setae; sternite process triangular, furcate and granulated; appendages tapering (Fig. <xref ref-type="fig" rid="F8">8E</xref>). Tergite I with 4+4 leaf-shaped setae (22–27 μm) and 1 large sclerotized plate (Fig. <xref ref-type="fig" rid="F8">8F</xref>); Tergites II–IV each with 6+6 setae (18–40 μm), 4 large and 4 small sclerotized plates (Figs <xref ref-type="fig" rid="F7">7B</xref>, <xref ref-type="fig" rid="F8">8G–I</xref>); Tergite V with 6+6 slender setae (20–40 μm), 4 large and 2 small sclerotized plates, posterior plates square (Figs <xref ref-type="fig" rid="F8">8J</xref>, <xref ref-type="fig" rid="F9">9A</xref>); Tergite VI with 4+2 setae and 2 large plates (Fig. <xref ref-type="fig" rid="F8">8K</xref>), posterior setae 35 μm long, their mutual distance 24 (–26) μm (Fig. <xref ref-type="fig" rid="F8">8K</xref>). Sockets of some setae on tergites and bothriotricha with distinct thickened cuticle surrounded (Figs <xref ref-type="fig" rid="F7">7B, D, E</xref>, <xref ref-type="fig" rid="F8">8F–J</xref>). Sclerotized plates with ovoid, brown granules, diameter 1.5–5.0 μm and each with one long curved hair (Figs <xref ref-type="fig" rid="F7">7B</xref>, <xref ref-type="fig" rid="F9">9A</xref>). Cuticle granulated or pubescent.</p><p><bold><italic>Male genital papillae</italic></bold> (Fig. <xref ref-type="fig" rid="F9">9E</xref>) glabrous, subuliform, 1.5 times as long as greatest diameter; seta 0.5 of the length of papilla. Seta on coxa of leg 2 in male with two adjacent setae (only 1 thick setae in female, 20–25 μm), both cylindrical and annulate, one thick and short, 17 μm in length, another slender and longer, 20 μm in length (Fig. <xref ref-type="fig" rid="F9">9E</xref>).</p><fig id="F9" position="float" orientation="portrait"><object-id xmlns:xlink="http://www.w3.org/1999/xlink" content-type="doi" xlink:type="simple">10.3897/zookeys.947.53723.figure9</object-id><object-id xmlns:xlink="http://www.w3.org/1999/xlink" content-type="arpha" xlink:type="simple">60E06C20-B246-5DD6-8B8F-796D7CAB21C5</object-id><label>Figure 9.</label><caption><p><italic><tp:taxon-name><tp:taxon-name-part taxon-name-part-type="genus" reg="Colinauropus">Colinauropus</tp:taxon-name-part> <tp:taxon-name-part taxon-name-part-type="species" reg="foliosus">foliosus</tp:taxon-name-part></tp:taxon-name></italic> sp. nov. <bold>A</bold> posterior plate on tergite V, left side <bold>B</bold> coxa and trochanter of leg 1 <bold>C</bold> leg 8 <bold>D</bold> leg 9 <bold>E</bold> male genital papillae and coxa of leg 2 <bold>F</bold> tarsus of leg 9. Scale bars: 20 μm.</p></caption><graphic xmlns:xlink="http://www.w3.org/1999/xlink" xlink:href="zookeys-947-053-g009.jpg" position="float" orientation="portrait" xlink:type="simple" id="oo_430176.jpg"><uri content-type="original_file" xlink:type="simple">https://binary.pensoft.net/fig/430176</uri></graphic></fig><p><bold><italic><tp:taxon-name><tp:taxon-name-part taxon-name-part-type="genus" reg="Bothriotricha">Bothriotricha</tp:taxon-name-part></tp:taxon-name></italic>.</bold> Relative lengths: <italic>T</italic><sub>1</sub> = 100, <italic>T</italic><sub>2</sub> = (110–) 100, <italic>T</italic><sub>3</sub> = (95–) 105, <italic>T</italic><sub>4</sub> =114 (–120), <italic>T</italic><sub>5</sub> = (115–) 120. <italic>T</italic><sub>1</sub>, <italic>T</italic><sub>2</sub>, <italic>T</italic><sub>4</sub> and <italic>T</italic><sub>5</sub> thin, long, with short erect pubescence on axes (Fig. <xref ref-type="fig" rid="F7">7E</xref>). <italic>T</italic><sub>3</sub> cylindrical, with thicker axis and dense tufted pubescence in distal 2/3 part (Fig. <xref ref-type="fig" rid="F7">7D</xref>).</p><p><bold><italic>Legs</italic>.</bold> First and last pair of legs 5-segmented, others 6-segmented (Fig. <xref ref-type="fig" rid="F9">9C, D</xref>). Setae on coxa and trochanter of legs 1–8 cylindrical, annulate (Fig. <xref ref-type="fig" rid="F9">9B</xref>), length 23 (–26) μm and 23 (–27) μm respectively. Seta on coxa of leg 9 cylindrical, annulate, length 22 (–25) μm (Fig. <xref ref-type="fig" rid="F9">9D</xref>). Seta on trochanter of leg 9 furcate, with subcylindrical, annulate, blunt branches, shorter branch about 0.5 of longer one (Fig. <xref ref-type="fig" rid="F9">9D</xref>). Tarsi 1–8 with short, annulate distal seta (6–8 μm) only (Fig. <xref ref-type="fig" rid="F9">9C</xref>). Tarsus of leg 9 tapering, 48 (–55) μm in length, 3.7 (–4.2) times as long as its greatest diameter (Fig. <xref ref-type="fig" rid="F9">9F</xref>), proximal seta slender, pointed, pubescent, 12 (–15) μm in length; distal one cylindrical, annulate, 6 (–8) μm in length, about 0.1 of the tarsal length. Cuticle of tarsus pubescent.</p><p><bold><italic>Pygidium</italic>. <italic>Tergum</italic></bold>. Posterior margin straight. Relative lengths of setae: <italic>a</italic><sub>1</sub> = 10, <italic>a</italic><sub>2</sub> = (8–) 9, <italic>a</italic><sub>3</sub> = (12–) 16, <italic>st</italic> = (7–) 9. Setae <italic>a</italic><sub>1</sub> cylindrical, pubescent; <italic>a</italic><sub>2</sub> and <italic>a</italic><sub>3</sub> slender and pubescent (Figs <xref ref-type="fig" rid="F7">7F</xref>, <xref ref-type="fig" rid="F8">8K</xref>); <italic>st</italic> clavate, pubescent (Fig. <xref ref-type="fig" rid="F7">7G</xref>). Distance <italic>a</italic><sub>1</sub>–<italic>a</italic><sub>1</sub> (0.6–) 0.8 of <italic>a</italic><sub>1</sub>; distance <italic>a</italic><sub>1</sub>–<italic>a</italic><sub>2</sub> 2.0 (–2.5) times as long as <italic>a</italic><sub>2</sub>–<italic>a</italic><sub>3</sub>; distance <italic>st</italic>–<italic>st</italic> (1.5–) 1.6 times as long as <italic>st</italic> and (1.7–) 2.0 times as long as distance <italic>a</italic><sub>1</sub>–<italic>a</italic><sub>1</sub>.</p><p><bold><italic>Sternum</italic></bold> (Figs <xref ref-type="fig" rid="F7">7G</xref>, <xref ref-type="fig" rid="F8">8L</xref>). Posterior margin straight between <italic>b</italic><sub>1</sub>. Relative lengths of setae (<italic>a</italic><sub>1</sub> =10): <italic>b</italic><sub>1</sub> = (25–) 29, <italic>b</italic><sub>2</sub> =14 (–15). Seta <italic>b</italic><sub>1</sub> cylindrical, thick, annulate; <italic>b</italic><sub>2</sub> tapering, short, pubescent. Distance <italic>b</italic><sub>1</sub>–<italic>b</italic><sub>1</sub> (0.7–) 0.8 of length of <italic>b</italic><sub>1</sub>; distance <italic>b</italic><sub>1</sub>–<italic>b</italic><sub>2</sub> (0.6–) 0.7 of <italic>b</italic><sub>2</sub>.</p><p><bold><italic>Anal plate</italic></bold> round, glabrous, 1.5 times longer than broad, lateral margins bulged in middle part, posterior part divided into two round, pubescent branches, two tiny lobes present at inner side (Figs <xref ref-type="fig" rid="F7">7G</xref>, <xref ref-type="fig" rid="F8">8L</xref>).</p></tp:treatment-sec><tp:treatment-sec sec-type="etymology" id="SECID0ET3AG"><title>Etymology.</title><p>The species name “<italic><tp:taxon-name><tp:taxon-name-part taxon-name-part-type="genus" reg="Colinauropus"/><tp:taxon-name-part taxon-name-part-type="species" reg="foliosus">foliosus</tp:taxon-name-part></tp:taxon-name></italic>” from the Latin “foliose”, leaf-shaped, referring to the leaf-shaped setae on head and tergites.</p></tp:treatment-sec><tp:treatment-sec sec-type="distribution" id="SECID0ED4AG"><title>Distribution.</title><p>China (Sichuan). Only known from the type locality.</p></tp:treatment-sec><tp:treatment-sec sec-type="remarks" id="SECID0EI4AG"><title>Remarks.</title><p><italic><tp:taxon-name><tp:taxon-name-part taxon-name-part-type="genus" reg="Colinauropus">Colinauropus</tp:taxon-name-part> <tp:taxon-name-part taxon-name-part-type="species" reg="foliosus">foliosus</tp:taxon-name-part></tp:taxon-name></italic> sp. nov. differs from all other congeners by having 6 sclerotized plates on tergite V, and the posterior two square-shaped, compared with 4 or 8 irregular plates in congeners. It is similar to <italic><tp:taxon-name><tp:taxon-name-part taxon-name-part-type="genus" reg="Colinauropus">C.</tp:taxon-name-part> <tp:taxon-name-part taxon-name-part-type="species" reg="regis">regis</tp:taxon-name-part></tp:taxon-name></italic> Remy, 1956 in the leaf-shaped setae on tergites, but they can be easily distinguished by the number of sclerotized plates on tergite I and II (1 and 8 in <italic><tp:taxon-name><tp:taxon-name-part taxon-name-part-type="genus" reg="Colinauropus">C.</tp:taxon-name-part> <tp:taxon-name-part taxon-name-part-type="species" reg="foliosus">foliosus</tp:taxon-name-part></tp:taxon-name></italic> sp. nov. vs. 2 and 6 in <italic><tp:taxon-name><tp:taxon-name-part taxon-name-part-type="genus" reg="Colinauropus">C.</tp:taxon-name-part> <tp:taxon-name-part taxon-name-part-type="species" reg="regis">regis</tp:taxon-name-part></tp:taxon-name></italic>), shape of the setae in the posterior two rows of the head (leaf-shaped in <italic><tp:taxon-name><tp:taxon-name-part taxon-name-part-type="genus" reg="Colinauropus">C.</tp:taxon-name-part> <tp:taxon-name-part taxon-name-part-type="species" reg="foliosus">foliosus</tp:taxon-name-part></tp:taxon-name></italic> sp. nov. vs. cylindrical in <italic><tp:taxon-name><tp:taxon-name-part taxon-name-part-type="genus" reg="Colinauropus">C.</tp:taxon-name-part> <tp:taxon-name-part taxon-name-part-type="species" reg="regis">regis</tp:taxon-name-part></tp:taxon-name></italic>), and the shape of anal plate (with two round posterior branches in <italic><tp:taxon-name><tp:taxon-name-part taxon-name-part-type="genus" reg="Colinauropus">C.</tp:taxon-name-part> <tp:taxon-name-part taxon-name-part-type="species" reg="foliosus">foliosus</tp:taxon-name-part></tp:taxon-name></italic> sp. nov. vs. with two clavate appendages in <italic><tp:taxon-name><tp:taxon-name-part taxon-name-part-type="genus" reg="Colinauropus">C.</tp:taxon-name-part> <tp:taxon-name-part taxon-name-part-type="species" reg="regis">regis</tp:taxon-name-part></tp:taxon-name></italic>).</p></tp:treatment-sec></tp:taxon-treatment>
